# Supplementary material for: hnRNPA2B1-Mediated Extracellular Vesicles Sorting of miR-122-5p Potentially Promotes Lung Cancer Progression
Source: Int J Mol Sci. 2021 Nov 28;22(23):12866. doi: 10.3390/ijms222312866 (PMC8658035; doi:10.3390/ijms222312866)
Supplement: Supplementary file 1 [file ijms-22-12866-s001.zip]

Archive with 1 entries (1 files):
- ijms-1465435-supplementary.pdf
